# Supplementary material for: Comparative Analysis of Bone Marrow, cfDNA and CTCs for NGS-Based Multiple Myeloma Detection: A Pilot Study Indicating the Potential of CTCs
Source: Cancers (Basel). 2025 Dec 16;17(24):4008. doi: 10.3390/cancers17244008 (PMC12730876; doi:10.3390/cancers17244008)
Supplement: Supplementary file 1 [file cancers-17-04008-s001.zip]

Archive with 1 entries (1 files):
- cancers-4002466-supplementary.xlsx
