# Supplementary material for: Comparative Analysis of Bone Marrow, cfDNA and CTCs for NGS-Based Multiple Myeloma Detection: A Pilot Study Indicating the Potential of CTCs
Source: Cancers (Basel). 2025 Dec 16;17(24):4008. doi: 10.3390/cancers17244008 (PMC12730876; doi:10.3390/cancers17244008)
Supplement: Supplementary file 1 [file cancers-17-04008-s001.zip › cancers-4002466-supplementary.xlsx]

## Sheet: Supplementary Table S1
Supplementary Table S1 : comparison of LP-1 detection prior to and after enrichment
	Spiked samples	Enriched after spiking
10^-2	3/3	3/3
10^-3	7/7	6/6
10^-4	7/7	5/6
10^-5	1/7	5/6
10^-6	0/7	4/6
Legend: number of samples with detectable LP-1 sequences over total number of samples analyzed. ASO-PCR data with QR 10-4 and sensitivity 10-5.

## Sheet: Supplementary Table S2
Supplementary Table S2 : clinical information of patients with active disease
	Gender	Age at diagnosis	Age at relapse	Diagnosis	ND/RR	ISS stage	Heavy chain type	Light chain type	Previous treatments	current line of treatment	eGFR	LDH (value/ULN)	Osteolytic lesion	FLC ratio	M-peak (g/L)	PC's in BM-aspirate (%)	Extramedullary disease?	Cytogenetics				Survival
2018-01	Male	No data	67	Multipel myeloma	RR	1	IgG	Kappa	Td + autoSCT, Vd, Rd , dara, Pd	4?	42	1.208	No	14	21	No data	No	FISH nl				Deceased
2018-05	Male	67	70	Multipel myeloma	RR	2	IgG	Lambda	VMP, Rd	3	40	0.920712	Yes	0.6	<5	2.5	Yes, paraskeletal with possible pancreatic and CNS metastasis	Hyperdiploid, FISH nl				Deceased
2018-11	Female	71		Multipel myeloma	ND	1	IgG	Kappa	0	1	>60	0.71521	Yes	34.4925	27	8	No	Normal karyotype, no FISH				Alive
2018-17	Female	No data	75	Multipel myeloma	RR	3	IgA	Kappa	VMP,Rd,Id	4	>60	0.748	Yes	119	5	No data	No	MYC/8q24 rearrangement				Deceased
2018-18	Male	61	68	Multipel myeloma	RR	1	IgG	Lambda	Vd Mel+ASCT (1),KRd (2), ASCT salvage (3)	4	>60	7.50809	Yes	0.290323	13	43	Yes	Hyperdiploid				Deceased
2018-19	Female	79		Smoldering myeloma	ND	Smouldering	IgG	Kappa	0	0	58	0.650485	No	2.2	15	27	No	CGH: Hyperdiploid, 1p deletion, FISH: no del17p, no t(4;14), no t(14;16)				Alive
2018-22	Female	43	56	Multipel myeloma	RR	1	IgG	Kappa	RT plasmacytoma, VAD +ASCT (tandem) (1), Vd + Salvage ASCT +T maintenance (2)	3	>60	0.645631	Yes	21.3855	23	19	No	No				Alive
2019-05	Male	70	72	Multipel myeloma	RR	2	IgG	Kappa	Rd (1) only 2 cycles	2	46	0.517799	No	No data	30	7.5	No	Normal Karyotype				Alive
2019-08	Male	72	74	Multipel myeloma	RR	2	IgG	Lambda	Rd (1)	2	No data	No data	Unkown	No data	No data	18	No	No				Alive
2019-09	Female	62	68	Multipel myeloma	RR	No data	IgG	Kappa	VTd (1) -> Vd omwille van rash + ASCT; Rd (2); Kd (3); Pd (4); Dd (5); RCd (6)	8	>60	0.812298	Yes	No data	48	65	Yes	Yes, normal karyotype, FISH t(11,14)				Deceased
2019-15	Male	72		Multipel myeloma	ND	1	IgG	Kappa	0	1	>60	0.826861	Yes	2.82323	24	8	No	Yes, karyotype normal, FISH: normal				Alive
2019-18	Male	74		Smoldering myeloma	ND	Smouldering	IgA	Kappa	0	0	>60	0.532362	No	34.7238	13	23.5	No	Yes, karyotype only: normal				Alive
2019-19	Female	65	68	Multipel myeloma	RR	1	IgG	Lambda	D-VTd + ASCT (1)	1	>60	0.737864	Yes	0.632337	<5	1	Yes, osteolytic lesion with adjecent extramedullary disease					Alive
2019-21	Male	49		Multipel myeloma	ND	1	IgG-IgA	Lambda	0	0	>60	0.658576	No	0.0108756	Biclonal	9	No	Yes, karyotype only: normal				Alive
2019-23	Male	85		Multipel myeloma	ND	No data	IgG	Lambda	0	1	44	0.582524	Yes	0.00584582	49	20.5	No	Yes, karyotype only: normal				Alive
2019-24	Male	71		Multipel myeloma	ND	1	IgA	Kappa	0	1	>60	0.652104	Yes	53.3898	20	12	No	Yes, only karyotype: normal				Alive
2019-27	Male	64	77	Multipel myeloma	RR	2	IgG	Kappa	VAD (1; 1 cycle); Vd (cycles); Rd (3); Rd (4); Vd (5); Pd (6); Kd (7); Dd (8)	9	28	1.22492	No	1994.27	69	80	Possible	Yes: hyperdiploid, duplication 1p				Deceased
2019-28	Male	81		Smoldering myeloma	ND	Smouldering	IgG	Kappa	0	0	26	0.608414	No	2.02375	5	7.5	No	Yes, karyotype only: normal				Alive
2019-30	Female	82		Multipel myeloma	ND	3	IgA	Lambda	0	0	22	0.699029	No	0.480938	23	17	No	Yes, non-hyperdiploid, del 1p and gain 1q				Alive
2019-32	Male	70		Multipel myeloma	ND	1	IgG	Lambda	0	1	>60	No data	Yes (MRI)	0.00779059	27	18.5	No	Yes, gain 1q				Alive
2020-01	Female	72	75	Multipel myeloma	RR	2	IgG	Kappa	Rd (1); VMP (2); RT+Pd (3)	4	>60	0.653722	Yes	80.7	34	12	No	Yes, t(11;14), gain 1q				Alive
2020-02	Female	67	73	Multipel myeloma	RR	3	Light chain	Kappa	Vd (1); Vd (2); Vd (3)	4	ESRD	1.06149	Yes	360.095	Light chain	30	No	Yes, normal				Alive
2020-03	Female	84		Multipel myeloma	ND	No data	IgG	Lambda	0	0	56	0.644013	No	0.075085	10	9	No	Yes, karyotype only				Unknown
2020-04	Female	63	69	Multipel myeloma	RR	1	IgD	Lambda	VTD + ASCT +MYVAC vaccin + R maintenance	2	>60	0.873786	Yes	0.00588116	6	25	Possible but not likely	No, t(11;14) at diagnosis				Deceased
2020-06	Female	61		Multipel myeloma	ND	2	IgG	Kappa	0	1	50	No data	Yes	16.1782	24	12.5	YES, paraskeletal	Yes, karyotype only: normal				Alive
2020-07	Female	84		Multipel myeloma	ND	1	IgG	Kappa	0	1	>60	0.88835	Yes	391.595	40	46	No	Yes, karyotype only: normal				Alive
2020-12	Female	48		Multipel myeloma	ND	3	IgG	Kappa	0	1	34	0.885113	No	2.75708	13	12	No	Yes, Karyotype only: normal				Alive
2020-13	Female	56	71	Multipel myeloma	RR	2	Light chain	Lambda	VTD + ASCT + R maintenance (1); RT + DVd (2)	3	>60	0.666667	Yes	0.00273322	Light chain	3	Yes, paraskeletal	Yes, Karyotype only				Alive
2020-14	Male	70		Multipel myeloma	ND	1	IgG	Kappa	0	1	>60	0.635922	Yes	13.7767	61	25.5	No	Yes, normal karyotype; CGH : 16p (del)				Alive
2020-15	Female	61	71	Multipel myeloma	RR	1	IgA	Kappa	Vd +ASCT (1); Rd (2); DVd (3); Pd (4); Ixa-Rd; Kd (6)	7	48	0.598706	Yes	No data	53	46	No	Yes, very complex, chromotrypsis. del(17p); t(14;16); gain 1q and monosomy 13				Alive
2020-24	Male	67	67	Multipel myeloma	RR	2	IgG	Kappa	VCd (1)	2	>60	1.1165	Yes	No data	42	18	No	Yes, complex hypodiploid, robertsonian t(13;14)				Deceased
2020-25	Female	68	76	Multipel myeloma	RR	2	IgG/IgM	Kappa	EloRd (1)	2	56	0.682848	Yes	No data	16	11.5	No	Yes, hyperdiploid karyotype				Deceased
2020-27	Female	64	71	Multipel myeloma	RR	No data	IgG	Kappa	VTD + ASCT no maintenance (1)	1	>60	0.68932	No	98.2734	8	14	No	Normal karyotype, FISH: gain 11q (probable trisomy 11)				Alive

## Sheet: Supplementary Table S3
Supplementary Table S3a,b : median total DNA extracted from samples
S3a								S3b
SAMPLE	BM_DNA_ng	PB_DNA_ng	CTC_DNA_ng	cfDNA_ng				SAMPLE	BM_DNA_ng	PB_DNA_ng	CTC_DNA_ng	cfDNA_ng
2018-01	9610	16000	394.08	828				MMMRD 02	16600
2018-05	3940	10400	433.52	1092				MMMRD 03	35000	36200	1773.4	12.2
2018-11	8570	7540	118.24	414				MMMRD 05	2660		4020	11.55
2018-17	6500	10700	2680	918				MMMRD 06	24200		2060	3.1
2018-18	13100	3690	104.8	10140				MMMRD 07	33400
2018-19	6210	5120	86.4	1656				MMMRD 09	28600	25200	1576.4	20.65
2018-22	5620	5120	507.2	532.2				MMMRD 11	5200		985.2	18.45
2019-05	26500	9260	140	648				MMMRD 12	43400
2019-08	10700	4240	52	444				MMMRD 13	32600
2019-09	14500	4880	608	648				MMMRD 14	22400		1280.8
2019-15	8300	4530	96.8	564				MMMRD 15	24000
2019-18	11100	8230	433.52	56.22				MMMRD 16	9400
2019-19	16900	7240	788.16	2706				MMMRD 17	35600		1970.4
2019-21	2100	5670	433.52	15				MMMRD 18	17200	19600	2660
2019-23	8000	5760	551.76	13.98				MMMRD 20	19200	21400	1477.8	165
2019-24	3700	4880	591.12	64.2				MMMRD 21	19500		1182.2
2019-27	26800	9900	788.16	738				MMMRD 22	30200
2019-28	1300	4480	394.08	35.64				MMMRD 23	13000	37200	1970.4
2019-30	6000	8420	709.36	323.4				MMMRD 24	38800	29800	8380
2019-32	20600	9360	1379.4	43.02				MMMRD 25	27800		1379.4
2020-01	39400	9560	788.2	63				MMMRD 28	6200		1576.4
2020-02	12200	22400	1379.4	3588				MMMRD 29	20200
2020-03	8800	16560	1280.8	91.2				MMMRD 30	8860		492.6
2020-04	8600	12900	2860	205.2				MMMRD 32	18520		2460
2020-06	32200	5720	886.6	28.2				MMMRD 33	18320	38200	4540
2020-07	51000	4040	985.2	374.4				MMMRD 34	29600	30800	1182.2
2020-12	13900	57000	99.6	391.8				MMMRD 35	22300
2020-13	38000	5720	2260	55.14				MMMRD 37	27000		5220
2020-14	18120	24600	2360	71.4				MMMRD 38	4340
2020-15	23800	2760	1872	271.2				MMMRD 39	10240
2020-24	24600	12020	3160	6.48				MMMRD 41	5600
2020-25	18620	10040	1576.4	288				MMMRD 42	12400
2020-27	4240	17840	886.6	34.5				MMMRD 44	13800		620
								MMMRD 47	11400		2056
Legend : total DNA amount extracted from clinical samples in ng								MMMRD 50	20200		724.8
								MMMRD 52	35600		1704
								MMMRD 53	20800		4848
								Legend : total DNA amount extracted from clinical samples in ng

## Sheet: Suppplementary Table S4
Supplementary Table S4 : DNA input and number of reads in negative PBMNC samples
Sample	DNA input (ng)	Number of reads
2019-05	600	375125
2019-15	518.4	162361
2020-15	124.2	79334
2020-27	600	249691

## Sheet: Supplementary Table S5
Supplementary Table S5 : clinical information of patients in remission
		ND/RR	Age at diagnosis (years)	Depth of remission	Age at remission (years)	Age at sampling (years)	Deepest respons	Time in remission (months)	Progression	Deceased	Overall survival (months)					current line of treatment	maintenance therapy						% plasma cells at remission (morphology)
													Heavy chain type	Light chain type	Previous treatments
Name	Gender											ISS stage						eGFR	LDH (value/ULN)	Osteolytic lesion	M-peak (g/L)	FLC ratio		Extramedullary disease?	Cytogenetics	Extramedullary relapse?
MMMRD 02	Female	RR	51.1184	VGPR	57.9548	59.3155	CR	59.0719	Yes		73.7248	2	IgG	kappa	VTD + ASCT (1) ; DRD + ASCT (2)	2	No	>60	1.25405	yes	not clearly visible, no immunofixation performed	2.41	0.005	No	Normal Karyotype
MMMRD 03	Male	ND	71.1814	sCR	71.2608	72.0794	sCR	84.8953	Yes		79.8686	NA	IgG	lambda	Dara-VCD (1)	1	Daratumumab	>60	0.744337	no	Light chain	1	0.005	No	Hypodiploid (monosomy 8,13 and 14)
MMMRD 05	Female	ND	75.5565	VGPR	75.9754	80.3121	VGPR/PR	76.3532		Yes	82.4641	2	IgA	kappa	Ixa-Rev-dex (1)		Ixa-Rev	36	0.797735	yes	<5g/L	1.7	0.01	No	Not available	Possibly, not confirmed
MMMRD 06	Female	ND	70.4504	VGPR	71.4223	75.4333	VGPR	94.2587			118.571	1	IgG	kappa	Placebo-Rev-dex (1)		Placebo-Rev-dex			yes			0.015	No	Not available
MMMRD 07	Female	ND	67.8823	CR	68.8433	71.1814	sCR	100.567		Yes	97.8727	3	IgG	kappa	Dara-VMP (1)	1	Daratumumab	60	0.626214	yes	not clearly visible	1.1	0.005	No	Not available
MMMRD 09	Male	RR	73.3881	VGPR	76.1478	76.8077	VGPR	55.5893			55.5893	3	IgG	lambda	VD -> VMP (1); DRD (2)	2	Daratumumab	>60	NA	no	<5g/L	0.59	0.01	No	Not available
MMMRD 11	Female	RR	56.6324	VGPR	60.1971	60.4271	VGPR	10.152			71.2279	2	light chain	lambda	VTD + ASCT (1) ; DVD (2)	2	DVD	NA	NA	yes	Light chain	NA	0	No	Not available
MMMRD 12	Female	ND	63.833	sCR	65.2293	66.6092	sCR	89.5606			84.5339	2	IgG	kappa	Dara-VTD + ASCT	1	Daratumumab	>60	NA	no	0	1.95	0	No	Not available
MMMRD 13	Male	RR	60.8214	sCR	68.1232	68.5832	sCR	77.8316	Yes		72.8049	1	IgA	kappa	VTD + ASCT (1); DRD (2)	2	Daratumamab	>60	0.750809	no	0	NA	0.005	No	t(4;14) and del13q
MMMRD 14	Male	ND	70.8474	CR	71.9261	75.7536	CR	114.3			111.836	2	light chain	kappa	Ixa-Rev-dex (1)	1	Ixa-Rev	54	0.653722	yes	Light chain	1.43	0.015	No	del 13q
MMMRD 15	Male	RR	47.2772	VGPR	58.5133	60.2546	VGPR	29.8973		Yes	77.7659	1	IgG	kappa	TD, VD +ASCT (1); Kd (2) ; CyBorD + ASCT (3)	4	No	>60	0.830097	yes	not clearly visible, immunofixation positive	1.34	0.015	No	del 13q
MMMRD 16	Male	RR	55.2964	CR	60.8624	61.9603	CR	23.9179		Yes	23.9179	1	(IgG)	kappa	Vd+ASCT (1); Dara-Kd (2)	2	Dara-Kd	>60	0.928803	yes	0	Cannot be calculated	0.005	No	del 17p
MMMRD 17	Female	ND	74.0698	VGPR	74.1821	74.9487	VGPR	75.5647			70.538	NA	IgG	lambda	CyBorD (1)	1	Velcade	58	0.880259	no	<5g/L	1.48	0.005	No	Not available
MMMRD 18	Male	ND	54.0561	CR	55.9288	56.9637	CR (MRD-)	32.7228	Yes		73.0349	1	IgG	kappa	Dara-VTD + ASCT (1)	1	Daratumumab	>60	NA	yes	0	2.77	0.005	No	del20; no full fish was done
MMMRD 20	Male	ND	69.8289	VGPR	70.475	70.9651	VGPR	14.9487		Yes	51.0883	2	IgG	kappa	VMP (1)	1	No	54	1.11003	no	<5g/L	NA	0.01	No	Normal karyotype, no FISH
MMMRD 21	Female	ND	73.8261	CR	77.525	78.2149	CR	50.1355	Yes		64.5257	1	IgG	lambda	Rd (1)	1	No	NA	NA	yes	0	NA	0.01	No	del13q
MMMRD 22	Male	ND	71.1704	CR	71.5264	71.9863	CR	66.7926			61.7659	1	IgA	kappa	Rd (1)	1	No	52	1.12621	yes	0	1.66	0	No	del16q. No 17p, t(4;14) or t(14;16)
MMMRD 23	Female	ND	80.3313	VGPR	80.8077	81.2731	VGPR	66.3326			61.306	1	IgG	kappa	Rd (1)	1	Revlimid	56	NA	yes	<5g/L	2.5	0.02	No	1p deletion
MMMRD 24	Female	ND	81.8563	CR	82.3381	82.3381	CR	17.0185	Yes	Yes	34.4969	2	light chain	lambda	Vd (1)	1	No	36	1.088	no	Light chain	NA	0.01	No	Only karyotype
MMMRD 25	Male	ND	69.7303	VGPR	70.152	70.4586	VGPR	47.7043			57.8891	1	IgG	lambda	VTD +ASCT (1)	1	Revlimid	>60	NA	yes	not clearly visible, no immunofixation performed	0.86	0.01	No	+1q; del(13q); del(14q)
MMMRD 28	Male	ND	72.2738	VGPR	72.7091	74.0123	VGPR	69.3224			64.2957	1	IgG	kappa	Rd (1)	1	Revlimid	44	0.664	yes	<5g/L	1.02	0.005	No	Hyperdiploid with multiple trisomies, no high risk translocations
MMMRD 29	Female	RR	54.4175	CR	65.7988	69.0623	CR	89.1006			84.0739	2	IgG	kappa	VAD + ASCT (1); Vd + ASCT (2)	2	No	NA	NA	yes	NA	NA	0.02	No	Not available
MMMRD 30	Male	ND	72.3559	sCR	72.6872	72.9391	CR	49.5113			47.8029	NA	Light chain	kappa	Vd with associated R after recuperation of renal function	1	Velcade	>60	0.584	yes	Light chain	1.45	0.01	No	Hyperdiploid with 1p deletion
MMMRD 32	Male	ND	79.6167	VGPR	79.8658	80.0958	CR	29.1417	Yes	Yes	29.1417	2	IgG	kappa	DRD (1)	1	DRD	42	0.848	yes	<5g/L	0.95	0.01	No	non hyperdiploid with del(16p), no t(4;14) no t(14;16), no 17p deletion or 1p deletion or gain 1q
MMMRD 33	Male	ND	52.8843	VGPR	53.6838	53.6838	CR	44.5175	Yes		39.4908	NA	IgA	lambda	VTD + ASCT (1)	1	Revlimid	>60	0.612	yes	NA	NA	0.01	No	abnormal hyperdiploid with t(4;14)
MMMRD 34	Female	RR	58.1218	VGPR	65.3087	66.4969	VGPR	17.5441			53.7166	NA	IgG	lambda	VTD +ASCT (1); Rd (2); DVD (3); PVD (4)	4	Pomalidomide	>60	0.684	yes	<5g/L	0.86	0.03	No	hyperdiploid with 1q gain
MMMRD 35	Male	ND	72.8816	CR	73.1061	73.6427	CR	50.924			45.8973		IgG	kappa	VRD (1)	1	Velcade +Revlimid	>60	0.712	yes	0	1.07	0.005	No	Normal karyotype, no FISH
MMMRD 37	Female	RR	48.0602	CR	49.5359	50.2998	CR	52.0082	Yes		46.9815	3	IgG	kappa	Vd (1); RD (2); Kd (3)	3	Kd	48	1.036	no	0	1.24	0	No	Normal karyotype, no FISH
MMMRD 38	Female	RR	58.8501	CR	74.3737	75.0308	CR	44.9774			44.9774	1	Light chain	kappa	AD+ASCT(1); DRD (2)	2	DRD	>60	1.14	yes	0	1.49	0	No	Normal karyotype, no FISH
MMMRD 39	Male	ND	63.5236	VGPR	63.7919	63.8686	VGPR	5.74949			37.6181	2	Light chain	kappa	VRD (1)	1	Revlimid	54	0.836	yes	immunofixation only	1.35	0.055	No	t(11;14)
MMMRD 41	Male	ND	52.3094	CR	52.5311	53.1253	CR	45.1745			40.1478	NA	IgG	kappa	VTD+ASCT (1)	1	Revlimid	60	1.104	yes	0	2.34	0.005	No	Hyperdiploid
MMMRD 42	Male	ND	64.4435	CR	64.6324	64.6899	CR	35.0554			30.0287	1	Light chain	kappa	VRD (1)	1	Active treatment	>60	0.548	yes	0	1.04	0.005	No	hyperdiploid with 1q gain
MMMRD 44	Female	ND	50.9377	CR	52.0274	52.6051	CR	35.5483			35.5483	2	light chain	kappa	Dara-CyBorD (1)	1	Active treatment	20	0.98	no	0	1.27	0.02	No	Normal karyotype, no FISH
MMMRD 47	Male	ND	63.1376	VGPR	63.9233	64.1725	VGPR	29.076			29.076	1	IgG	kappa	VRD (1)	1	Revlimid	>60	0.632	yes	immunofixation only	1.45	0.03	No	Normal karyotype, no FISH
MMMRD 50	Male	RR	65.4319	CR	71.0089	71.1622	CR	25.1663			25.1663	1	IgG	lambda	VD (1); DRD (2)	2	Active treatment	>60	0.66	yes	0	1.4	0.015	No	Hyperdiploid, normal FISH
MMMRD 52	Female	ND	64.6133	VGPR	63.4086	63.488	CR	8.27926	Yes		18.7598	NA	light chain	lambda	VRD (1), DRD (2)	2	Post-transplant	>60	0.952	yes	0	0.66	0.005	No	Normal
MMMRD 53	Female	ND	72.2327	VGPR	72.6543	73.7467	VGPR	27.2361			27.2361	1	IgG + light chain	kappa	DRD (1)	1	Active treatment	50	0.84	no	0	1.85	0.01	No	Hypodiploid, duplication 1q, deletion 6q
Legend : ND : newly diagnosed, RR : relapsed/refractory; VGPR : very good partial response, CR : complete remission; Rd : Lenalidomide-dexamethasone, Vd : Bortezomib-dexamethasone, VRD : Bortezomib-lenalidomide-dexamethasone, VTD : bortezomib-thalidomide-dexamethasone, VCD : Bortezomib-cyclophosphamide-dexamethasone (also CyBorD), VMP : Bortezomib-melphalan-prednisone, DRD : Daratumumab-lenalidom…
